# Supplementary material for: Probiotics in pregnancy: protocol of a double-blind randomized controlled pilot trial for pregnant women with depression and anxiety (PIP pilot trial)
Source: Trials. 2019 Jul 17;20:440. doi: 10.1186/s13063-019-3389-1 (PMC6637581; doi:10.1186/s13063-019-3389-1)
Supplement: Supplementary file 3 — A-E. Related documentation given to participants. (ZIP 942 kb) [file 13063_2019_3389_MOESM3_ESM.zip]

Archive with 5 entries (5 files):
- Additional File 3A. Evaluation formR1.pdf
- Additional File 3B. CRF_baseline and t1R1.pdf
- Additional File 3C. CRF_t3R1.pdf
- Additional File 3D. Instruction collection stool samplesR1.pdf
- Additional File 3E. Instruction vaginal sample collectionR1.pdf
